# Supplementary material for: Estimating the Integrated Information Measure Phi from High-Density Electroencephalography during States of Consciousness in Humans
Source: Front Hum Neurosci. 2018 Feb 16;12:42. doi: 10.3389/fnhum.2018.00042 (PMC5821001; doi:10.3389/fnhum.2018.00042)
Supplement: Supplementary file 1 [file Presentation1.zip]

Archive with 3 entries (2 files):
- gm, Jan30-Revised-Supplementary-materials-corrected.docx
- __MACOSX/
- __MACOSX/._gm, Jan30-Revised-Supplementary-materials-corrected.docx
